# Supplementary material for: Temperature-Related Effects of Myocardial Protection Strategies in Swine Hearts after Prolonged Warm Ischemia
Source: Antioxidants (Basel). 2022 Feb 28;11(3):476. doi: 10.3390/antiox11030476 (PMC8944743; doi:10.3390/antiox11030476)
Supplement: Supplementary file 1 [file antioxidants-11-00476-s001.zip]

Archive with 1 entries (1 files):
- antioxidants-1604282-supplementary.pdf
